# Supplementary material for: Chemical Traits and Microbial Population Characterization of ‘Asprinio’ Grape Must, a Local Vine Cultivated in Campania Region (Italy)
Source: Foods. 2025 Jun 16;14(12):2110. doi: 10.3390/foods14122110 (PMC12191762; doi:10.3390/foods14122110)
Supplement: Supplementary file 1 [file foods-14-02110-s001.zip]

Archive with 1 entries (1 files):
- foods-3663132-supplementary.pdf
